# Supplementary material for: Lactate promotes neuronal differentiation of SH-SY5Y cells by lactate-responsive gene sets through NDRG3-dependent and -independent manners
Source: J Biol Chem. 2023 May 10;299(6):104802. doi: 10.1016/j.jbc.2023.104802 (PMC10276297; doi:10.1016/j.jbc.2023.104802)
Supplement: Supplemental Table 1 — List of primer sequences used in RT-qPCR. [file mmc1.xlsx]

## Sheet: Sheet1
Target protein	Sequence
ATOH8	Sense: AGCCTTCGAGGCGCTCAGGAA
	Antisense: TCGGCACTGTAGTCAAGGTCAG
CBFA2T2	Sense: GGAGCAAACCATAGCGGATGTC
	Antisense: GGCAGAAAGAGCCACAGTATCG
ELF4	Sense: AATTGGGACCGTCGCTAGACGA
	Antisense: GTGGATGTTGCTGGGCACTGAA
EEF1A2	Sense: CCATGTGTGTGGAGAGCTTCTC
	Antisense: TCTCCACGTTCTTGATGACGCC
EYA1	Sense: TGGCATCACCAGCCAAGCAGTT
	Antisense: CCATCTGAACCTCGACGCAATC
E2F6	Sense: GCGGAGAGTGTATGACATCACC
	Antisense: GTCAGAAAGTTCCTCCTGTAGCT
HES7	Sense: CATCAACCGCAGCCTGGAAGAG
	Antisense: CACGGCGAACTCCAATATCTCC
MEST	Sense: TGTCACCCATCCTCACACGACT
	Antisense: GTTCCCGTCATTGTTGCGGATC
MCT1	Sense: CACCCACAGAGGCTTTTTGC
	Antisense: AACGGAAGCCGCAAAGAAAT
MCT2	Sense: GTAGAACGCCAGAGCACAGA
	Antisense: AGGTGTTCTCCTCAAGACTATGC
MCT4	Sense: CTCACCATCCTGGGCTTCAT
	Antisense: CCGTAGGAGATGCCAAAGAA
NPY	Sense: GCTGCGACACTACATCAACCTC
	Antisense: CTGTGCTTTCTCTCATCAAGAGG
RUNX1T1	Sense: CACCTGTTGACTCCTCAGAGCT
	Antisense: GGCTAATAGTGCATGGTCGCTTG
RPL13A	Sense: CTCAAGGTGTTTGACGGCATCC
	Antisense: TACTTCCAGCCAACCTCGTGAG
SOX9	Sense: AGGAAGCTCGCGGACCAGTAC
	Antisense: GGTGGTCCTTCTTGTGCTGCAC
SPARCL1	Sense: GTGAAGGCAACATGAGGGTGCA
	Antisense: GTTGGAGGACAAGTCACTGGATC
SYT4	Sense: GTCTTCAGGACGGGGTGAGTTA
	Antisense: GGTACAGGTTCACTTTGACATAGG
TLE2	Sense: CTGCCTCCAAATCCTGTGACTC
	Antisense: TGGTGAAGGGACTGGACAGAGT
TLE3	Sense: CCACCATGAACTCGATCACAGAG
	Antisense: CTTGGCTTCCATGCTGTAGTCC
TEAD1	Sense: CCTGGCTATCTATCCACCATGTG
	Antisense: TTCTGGTCCTCGTCTTGCCTGT
TFDP2	Sense: CCTGGTGCCAAAGGCTTTAGAAG
	Antisense: TGGCACCAGTGGTCAGGTCTAA
NF-L	Sense:CCAAGACCTCCTCAACGTGAAG
	Antisense: ATGCTTCCCACGCTGGTGAAAC
NF-M	Sense:ACAACCACGACCTCAGCAGCTA
	Antisense: GTTGAGGAGGTCCTGGTATTCG
NF-H	Sense:CTGAGGAACACCAAGTGGGAGA
	Antisense: TCCGACACTCTTCACCTTCCAG
Sox9	Sense:CACACGTCAAGCGACCCATGAA
	Antisense:TCTTCTCGCTCTCGTTCAGCAG
Runx1t1	Sense:TCGACTCCTCAGAGCTGCTTCT
	Antisense:GGCTAATAGTGCATGGTCGCTTG
Tle2	Sense:GGCAAAGGATGCGTGAAGGTGT
	Antisense:TCGCCACCTACAATCAGGCTCT
Sparcl1	Sense:GTCACCTGTTTGCTACCAAGTGC
	Antisense:GCCACTTCAAAGTCCGTACAAGC
Syt4	Sense:CTACAAACACGCTCACTGTGGTG
	Antisense:GGAGTGCATTTCTTAACGTGAGTC
Npy	Sense:TACTCCGCTCTGCGACACTACA
	Antisense:GGCGTTTTCTGTGCTTTCCTTCA
Rpl13a	Sense:CTGCTCTCAAGGTTGTTCGGCT
	Antisense:CCTTCCGTTTCTCCTCCAGAGT
